# Supplementary material for: LncRNA KCNQ1OT1 activated by c-Myc promotes cell proliferation via interacting with FUS to stabilize MAP3K1 in acute promyelocytic leukemia
Source: Cell Death Dis. 2021 Aug 17;12(9):795. doi: 10.1038/s41419-021-04080-1 (PMC8371007; doi:10.1038/s41419-021-04080-1)
Supplement: Supplementary file 8 — Table S1 [file 41419_2021_4080_MOESM8_ESM.xlsx]

## Sheet: Sheet1
Table S1. Detailed information of patients
Patient No.	Diagnosis	Age at diagnosis (years)	Sex	Peripheral blood counts at diagnosis			Blasts in BM（%）	Cytogenetics	Molecular markers
				WBC (×109/L)	HB (g/L)	PLT (×109/L)
1	APL	70	F	1.99	112	41	90.5	46, XX, t(15;17)(q22,21)[2]	PML-RARa(+)
2	APL	63	M	1.51	60	16	67	46, XY, t(15;17)(q22;q21)[15]/46, XY[5]	PML-RARa(+)
3	APL	16	F	0.54	84	7	93	46, XX, t(15;17)(q22,21)[18]/46, XX[2]	PML-RARa(+)
4	APL	19	M	1.01	53	23	84	46, XY[1]	PML-RARa(+)
5	APL	43	M	1.16	66	73	76	46, XY[12]	PML-RARa(+)
6	APL	66	F	0.88	72	25	78.5	46, XX, t(15;17)(q22;q21)[20]	PML-RARa(+)
7	APL	29	M	9.1	96	14	49	48, XY, t(15;17)(q22;q21), +2mar[20]	PML-RARa(+)
8	APL	67	M	0.83	78	43	78	46, XY, t(15;17)(q22;q21)[8]	PML-RARa(+)
9	APL	64	F	0.99	53	23	81	46, XX, t(15;17)(q22;q21)[20]	PML-RARa(+)
10	APL	21	F	19.56	105	55	93	46, XX, t(15;17)[15]/46, XX[5]	PML-RARa(+)
11	APL	48	M	1.91	71	16	94.5	46, XY, t(15;17)(q22;q21)[10]/46, XY[4]	PML-RARa(+)
12	APL	15	M	5.16	87	31	91	46, XY, t(15;17)(q22;q21)[3]	PML-RARa(+)
13	APL	27	F	9.95	54	60	93.5	46, XX, t(15;17)[1]	PML-RARa(+)
14	APL	48	F	0.48	78	22	90	46, XX[7]	PML-RARa(+)
15	APL	49	F	1.39	55	27	86	46, XX, t(15;17)(q22,21)[14]/46, XX[6]	PML-RARa(+)
16	APL	75	M	0.93	92	59	61	46, XY, t(15;17)(q22,21)[19]/46, XY[1]	PML-RARa(+)
17	APL	38	M	1.15	53	17	92	46, XY, t(15;17)(q22;q21)[11]	PML-RARa(+)
18	APL	46	M	4.79	74	15	94.5	46, XY, t(15;17)(q22,21)[20]	PML-RARa(+)
19	APL	61	M	32.2	83	37	89.5	46, XY, t(15;17)(q22;q21)[4]	PML-RARa(+)
N1	NHL	55	M	8.86	130	276	0.5	46, XY[13]	(-)
N2	Health	43	M	3.39	127	303	1	46, XY[20]	(-)
N3	NHL	69	F	3.89	107	249	0.5	46, XX[3]	(-)
N4	NHL	61	M	8.17	129	139	0.5	46, XY[1]	(-)
N5	HD	17	M	2.41	112	156	1	46, XY[20]	(-)
N6	NHL	29	M	7.14	141	409	0.5	46, XY[20]	(-)
N7	NHL	37	F	3.57	126	385	1	46, XX[20]	(-)
N8	NHL	54	F	5.66	129	216	0.5	46, XX[15]	(-)
