# Supplementary material for: LncRNA KCNQ1OT1 activated by c-Myc promotes cell proliferation via interacting with FUS to stabilize MAP3K1 in acute promyelocytic leukemia
Source: Cell Death Dis. 2021 Aug 17;12(9):795. doi: 10.1038/s41419-021-04080-1 (PMC8371007; doi:10.1038/s41419-021-04080-1)
Supplement: Supplementary file 9 — Table S2 [file 41419_2021_4080_MOESM9_ESM.xlsx]

## Sheet: Sheet1
Table S2. Primers used for qRT-PCR / construction of plasmids / ChIP-qPCR
Primers	Sequence (5'->3')
KCNQ1OT1-F	CTTTGCAGCAACCTCCTTGT
KCNQ1OT1-R	TGGGGTGAGGGATCTGAA
MAP3K1-F	CGTCCAGAGGAACGAATGATC
MAP3K1-R	GACCTCTCCTGGAGACTCAGC
FUS-F	CTATGGACAGCAGGACCGTG
FUS-R	CCTCTGGGTTCATAGCCACC
GAPDH-F	GGAGCGAGATCCCTCCAAAAT
GAPDH-R	GGCTGTTGTCATACTTCTCATGG
U6-F	CCTGCTTCGGCAGCACA
U6-R	TGGAACGCTTCACGAA
pGL3-MAP3K1-pro-F	CGGGGTACCAGGGGTGGGACAATAGAGAAG
pGL3-MAP3K1-pro-R	TTCCAGCAACTCAAAATACCC
pGL3-KCNQ1OT1-pro-F	CGGGGTACCAGGGGTGGGACAATAGAGAAG
pGL3-KCNQ1OT1-pro-R	CCGCTCGAGTTCCAGCAACTCAAAATACCC
pcDNA-Myc-F	CGCGGATCCTTCTCTGAAAGGCTCTCCTTG
pcDNA-Myc-R	CCGGAATTCCATAGGTGATTGCTCAGGACA
MigR1-MAP3K1-F	CCGCTCGAGGTAGCCCGCGAGAGAAAAT
MigR1-MAP3K1-R	CCGGAATTCTTTCTCTTGTTGAGCATCCTG
For mut1
mut1-sense	CCTGCTGCCGCCCAATCAGTAGATTGGGGGCGGTCGCCAC
mut1-antisense	GTGGCGACCGCCCCCAATCTACTGATTGGGCGGCAGCAGG
For mut2
mut2-sense	AGGTGGGGGGCGGTCGCAATGTAGGCAGCGGCGGGGGCAG
mut2-antisense	CTGCCCCCGCCGCTGCCTACATTGCGACCGCCCCCCACCT
KCNQ1OT1-Pro-F	AGGACACGGCACATCACTTT
KCNQ1OT1-Pro-R	GACCGTTCTGCCTGGAGACT
PRDX3-Pro-F	CAGTGGGAAATATGGAAACA
PRDX3-Pro-R	GAAATTCCCTTTAAGGCTGA
