# Supplementary material for: LncRNA KCNQ1OT1 activated by c-Myc promotes cell proliferation via interacting with FUS to stabilize MAP3K1 in acute promyelocytic leukemia
Source: Cell Death Dis. 2021 Aug 17;12(9):795. doi: 10.1038/s41419-021-04080-1 (PMC8371007; doi:10.1038/s41419-021-04080-1)
Supplement: Supplementary file 10 — Table S3 [file 41419_2021_4080_MOESM10_ESM.xls]

## Sheet: Sheet1
Table S3. Predicted RNA binding protein of KCNQ1OT1 by ENCORI
RBP	geneID	geneName	geneType	clusterNum	clipExpNum	clipIDnum	HepG2	K562	pancancerNum
CSTF2T	ENSG00000269821	KCNQ1OT1	antisense	309	7	644	NA	NA	13
DDX54	ENSG00000269821	KCNQ1OT1	antisense	238	5	367	NA	NA	22
DGCR8	ENSG00000269821	KCNQ1OT1	antisense	126	8	149	NA	NA	26
FUS	ENSG00000269821	KCNQ1OT1	antisense	102	5	106	NA	0.712	21
HNRNPA2B1	ENSG00000269821	KCNQ1OT1	antisense	282	6	631	NA	0.801	19
HNRNPC	ENSG00000269821	KCNQ1OT1	antisense	204	5	395	NA	NA	15
HNRNPK	ENSG00000269821	KCNQ1OT1	antisense	208	5	414	1.138	-0.252	15
HNRNPM	ENSG00000269821	KCNQ1OT1	antisense	158	6	252	NA	-0.884	15
RBFOX2	ENSG00000269821	KCNQ1OT1	antisense	300	8	510	NA	NA	23
SRSF1	ENSG00000269821	KCNQ1OT1	antisense	260	5	436	1.508	-0.527	21
TAF15	ENSG00000269821	KCNQ1OT1	antisense	299	9	574	0.844	NA	14
TARDBP	ENSG00000269821	KCNQ1OT1	antisense	146	6	170	0.751	NA	18
U2AF2	ENSG00000269821	KCNQ1OT1	antisense	196	5	305	NA	NA	16
