# Supplementary material for: LncRNA KCNQ1OT1 activated by c-Myc promotes cell proliferation via interacting with FUS to stabilize MAP3K1 in acute promyelocytic leukemia
Source: Cell Death Dis. 2021 Aug 17;12(9):795. doi: 10.1038/s41419-021-04080-1 (PMC8371007; doi:10.1038/s41419-021-04080-1)
Supplement: Supplementary file 11 — Table S4 [file 41419_2021_4080_MOESM11_ESM.xls]

## Sheet: Table S4. ENCORI_hg19_CLIP-seq_
Table S4. Predicted RNA binding protein of MAP3K1 mRNA by ENCORI
RBP	geneID	geneName	geneType	clusterNum	clipExpNum	clipIDnum	HepG2	K562	pancancerNum
CSTF2T	ENSG00000095015	MAP3K1	protein_coding	58	6	70	NA	NA	29
DDX54	ENSG00000095015	MAP3K1	protein_coding	62	5	127	NA	NA	16
DGCR8	ENSG00000095015	MAP3K1	protein_coding	13	6	15	NA	NA	19
ELAVL1	ENSG00000095015	MAP3K1	protein_coding	209	9	246	NA	NA	15
FMR1	ENSG00000095015	MAP3K1	protein_coding	55	8	89	NA	NA	29
FUS	ENSG00000095015	MAP3K1	protein_coding	50	5	52	NA	NA	15
HNRNPA1	ENSG00000095015	MAP3K1	protein_coding	40	8	54	-0.216	NA	19
HNRNPA2B1	ENSG00000095015	MAP3K1	protein_coding	10	5	14	-0.377	NA	26
HNRNPC	ENSG00000095015	MAP3K1	protein_coding	58	9	77	-0.852	NA	22
HNRNPK	ENSG00000095015	MAP3K1	protein_coding	16	5	25	NA	NA	29
HNRNPM	ENSG00000095015	MAP3K1	protein_coding	28	7	53	NA	NA	19
IGF2BP1	ENSG00000095015	MAP3K1	protein_coding	29	6	44	0.476	NA	14
IGF2BP2	ENSG00000095015	MAP3K1	protein_coding	294	7	392	NA	NA	22
IGF2BP3	ENSG00000095015	MAP3K1	protein_coding	19	5	23	NA	NA	18
LIN28B	ENSG00000095015	MAP3K1	protein_coding	20	5	35	-0.694	NA	8
MOV10	ENSG00000095015	MAP3K1	protein_coding	48	5	54	NA	NA	11
RBFOX2	ENSG00000095015	MAP3K1	protein_coding	24	5	24	NA	NA	23
SRSF1	ENSG00000095015	MAP3K1	protein_coding	36	5	44	NA	NA	23
TAF15	ENSG00000095015	MAP3K1	protein_coding	21	8	25	NA	NA	13
TARDBP	ENSG00000095015	MAP3K1	protein_coding	12	6	16	-0.326	NA	22
U2AF2	ENSG00000095015	MAP3K1	protein_coding	155	12	228	NA	NA	18
